# Supplementary material for: The Ubiquitination of Arrestin3 within the Nucleus Triggers the Nuclear Export of Mdm2, Which, in Turn, Mediates the Ubiquitination of GRK2 in the Cytosol
Source: Int J Mol Sci. 2024 Sep 6;25(17):9644. doi: 10.3390/ijms25179644 (PMC11395016; doi:10.3390/ijms25179644)
Supplement: Supplementary file 1 [file ijms-25-09644-s001.zip]

Archive with 1 entries (1 files):
- ijms-3056009-supplementary.pdf
